# Supplementary material for: Circadian Rhythm of Salivary Immunoglobulin A and Associations with Cortisol as A Stress Biomarker in Captive Asian Elephants (Elephas maximus)
Source: Animals (Basel). 2020 Jan 17;10(1):157. doi: 10.3390/ani10010157 (PMC7023042; doi:10.3390/ani10010157)
Supplement: Supplementary file 1 [file animals-10-00157-s001.zip]

Archive with 3 entries (3 files):
- animals-684980.Table S1.docx
- Supplementary 1.jpg
- Supplementary 2.jpg
